# Supplementary material for: Analysis of colonic mucosa-associated microbiota using endoscopically collected lavage
Source: Sci Rep. 2022 Feb 2;12:1758. doi: 10.1038/s41598-022-05936-y (PMC8810796; doi:10.1038/s41598-022-05936-y)
Supplement: Supplementary file 5 — Supplementary Information 5. [file 41598_2022_5936_MOESM5_ESM.xlsx]

## Sheet: Sheet1
	non-smokers	smokers	envfit
	(N = 10)	(N = 10)	feces	lavage	brush	biopsy
Age	37.6 ± 10.6	43.5 ± 8.4	R2 = 0.1160 P = 0.328	R2 = 0.000 P = 1.000	R2 = 0.000 P = 1.000	R2 = 0.000 P = 0.999
Gender (Male/Female)	6/4	3/7	R2 = 0.2133 P = 0.007	R2 = 0.0037 P = 0.935	R2 = 0.0037 P = 0.937	R2 = 0.037 P = 0.926
Smoking pack-years*	0	9.6 ± 7.3	R2 = 0.1302 P = 0.317	R2 = 0.034 P = 0.767	R2 = 0.034 P = 0.756	R2 = 0.034 P = 0.727
*Smoking pack-years = number of packs (20 cigerettes/pack) smoked per day x number of years smoked
